# Supplementary material for: Biotinylation Interferes with Protein Ubiquitylation and Turnover in Arabidopsis—A Cautionary Insight for Proximity Labeling in Ubiquitylation Proteome Studies
Source: Int J Mol Sci. 2025 Aug 25;26(17):8248. doi: 10.3390/ijms26178248 (PMC12428192; doi:10.3390/ijms26178248)
Supplement: Supplementary file 1 [file ijms-26-08248-s001.zip]

Archive with 1 entries (1 files):
- ijms-3778977-supplementary.pdf
